# Supplementary material for: Catastrophic slab loss in southwestern Pangea preserved in the mantle and igneous record
Source: Nat Commun. 2022 Feb 4;13:698. doi: 10.1038/s41467-022-28290-z (PMC8817029; doi:10.1038/s41467-022-28290-z)
Supplement: Supplementary file 4 — Data file S1 [file 41467_2022_28290_MOESM4_ESM.xlsx]

## Sheet: Filtered Cb-early Pm-AR
Muestra	References	SiO2	Al2O3	CaO	Na2O	K2O	Nb	Rb	Sr	Ta	Th	Y	La	Sm	Gd	Yb
CPV-14-263	132	70.26	14.82	2.52	3.55	3.74	8.7	94.4	296	0.82	12.3	26.6	29.9	4.86	4.66	3.08
CPV-15-353	132	61.33	19.17	0.68	9.62	0.35	5.4	3.3	240	0.54	3.7	3.7	5.41	2.57	2.78	1.55
MCM-257q	132	56.37	17.71	6.03	3.4	1.79		56	639	1.44	5.04	19	27.36	5.11	4.36	1.61
MCM-108q	132	64.42	15.06	2.52	3.16	3.7	4.87	148.42	405.23	1.35	16.74	27.42	57.87	9.98	8.38	4.63
MCM-205q	132	63.06	15.37	4.66	3.37	2.67	-5	89.5	393	0.92	8.7	24.9	26.67	5.9	5.1	2.36
MCM-280q	132	58.7	16.91	6	3.11	1.97	17.56	58.4	381	0.75	6	17.95	24.16	5.85	5.11	2.65
MCM-289q	132	63.35	16.72	3.82	3.75	2.98	9.87	110.37	389.07	0.78	7.44	33.98	26.99	6.88	6.09	2.87
MCM-128q	132	69.59	15.6	1.2	4.35	5.17	24.82	155.6	222.79	2.67	31.46	25.79	86.58		4.89	2.6
RCM-090q	132	57.48	15.91	7.27	2.83	1.59	9.86	56.23	383.56	1.12	5.35	19.99	17.18	4.66	4.19	2.23
RCM-107q	132	58.75	18.44	4.77	3.81	1.69	9.41	68.76	944.89	0.33	2.22	19.91	17.26	4.47	3.75	1.3
F2-25	133	67	16.1	5.33	3.73	1.16		52	742		5.8	44	37.9	3.5	3.4	1
F2-28	133	62.8	15.9	6.08	3.31	1.11	17	43	219		3.6	36	30.5	6.1	6	3.4
4/32	134	68.59	15.19	3.19	3.16	2.9	11	118	269		9	24	25	4.5	4	2.5
4/404	134	64.69	17.33	4.89	3.81	1.29	6	41	407				18	2.8	2.3	0.91
4/36	134	67.19	16.36	3.48	3.94	2.9	14	115	311			27	20	4.2	3.9	2.8
4/37	134	67.13	15.28	3.31	3.27	2.79	11	119	257		12	21	30	5.7	4.3	2.6
4/414	134	67.49	16.45	3.84	3.77	2.36	8	94	454		5	14	23	3.7	3	1.8
4/29	134	69	15.23	3.01	3.72	3.13	10	127	264		13	19	30	4.7	3.9	2.2
3/299	134	58.78	20.32	5.2	4.63	2.25	11	113	379			16	16	3.2	3.1	2
4/65	134	64.76	17.68	4.5	4.34	1.49	11	100	279		3	12	19	3.1	2.7	1.6
5/15	134	59.34	17.81	4.44	4.47	1.96	7	56	478			10	19	4.1	3.3	0.86
5/19	134	66.75	15.42	4.09	3.68	2.56	8	88	374		8	17	18	3.7	3.5	0.34
5/51	134	57.55	17.1	6.86	2.38	1.88	5	104	159			19	10	3.4	3.6	2.1
00-02	135	66.91	15.74	4.03	3.1	2.37		72	343			18
00-08	135	64.28	16.18	4.45	3.17	3.03		144	255		5.04	21.7	27.5	4.06	3.75	2.42
00-14	135	64.3	16.66	4.89	3.35	1.98		99.2	287		3.22	19	21.7	4.6	4.3	1.73
00-21	135	63.41	17.12	4.49	3.35	2.23		110	237		6.42	27	22.1	5.85	5.49	2.66
00-36	135	64.89	15.8	4.58	2.84	1.61		88.2	203		3.1	17.6	15.1	3.46	3.32	1.92
00-77	135	63.89	16.21	4.23	2.95	2.75		145	206		12.5	42.2	35	8.23	7.66	4.09
00-82	135	57.82	16.92	7.34	2.94	1.63		87.3	279		2.18	40.4	22.8	7.92	8.28	3.8
00-139	135	61.97	15.53	5.38	2.96	2.19		90.6	270		9.8	21.3	19.6	4.48	4.26	2.16
00-142	135	64.05	15.15	4.54	3.02	2.49		111	299		14.8	28.5	23.7	6.41	5.5	2.48
00-144	135	68.47	14.36	2.69	3.37	2.81		111	224		6.48	19.4	17.7	4.04	3.62	2.04
00-148	135	59.77	16.51	5.36	3.17	1.87		69.8	322		4.25	19.5	14.7	3.98	3.72	2.06
00-161	135	59.97	15.36	5.88	2.47	2.75		126	328		17.8	25.4	44.8	6.83	5.52	2.51
G3	136	58.7			3.98	1.22		35	395	0.88	6.2		21	4.53	6.6	2.5
G6	136	67.77			4.21	2.94		95	395	1.08	12.2		25.7	3.16	4.1	1.4
AM-04-12	137	69.99	14.72	3.22	3.05	2.63	11.9	83.6	188	1	12.1	29.3	37.6	6.2	5	3.3
AM-04-13	137	60.84	15.98	5.28	2.85	2.26	9.8	89.9	201	0.7	8	29.1	24.6	5.6	4.7	3.8
AM-04-134	137	63.03	16.78	4.06	3.38	2.28	14.1	89.9	244	0.9	10	31.3	39	6.5	5.5	3.7
AM-04-17a	137	64.51	15.37	4.2	2.88	2.86	14.8	111	213	0.9	8.5	43.1	30.3	7.3	7.1	3.9
AM-04-25	137	62.65	15.49	3.95	2.63	3	10.9	100.5	152	0.6	7.9	29.2	27.8	4.8	5.2	2.7
AM-04-3	137	70.38	14.61	2.57	3.61	3.66	16.1	154.3	264	0.9	15.9	32.8	48.7	8.6	6.8	4.6
AM-04-4a	137	68.02	14.96	3.55	2.93	2.54	11.4	96.5	188	0.5	8.6	27.8	36.7	5.5	4.4	3.8
AM-04-6	137	68.83	15.55	2.86	3.6	3.01	14.1	129.7	176	1.1	11.8	28.9	42.8	6.3	5.2	4.3
AM-04-81	137	68.17	15.22	2.72	3.21	3.51	11.1	128.6	149	0.8	13.7	30.7	37.6	5.4	4.5	3.3
AM-04-82	137	64.18	15.72	4.34	2.37	2.83	12.3	108.1	165	0.7	11.4	31.1	27.1	4.8	5.8	2.6
AM-04-83	137	55.51	16.49	6.19	1.86	1.76	10.4	79.1	183	0.8	3.8	18.4	19.4	3.7	3.1	2.4
AM-04-84	137	67.37	15.05	3.61	2.6	3.36	12.6	117.6	149	0.9	14.6	32.8	37.4	6.7	6	3
AM-04-89	137	67.31	16.34	3.54	4.1	2.6	11.9	111.9	208	1	13.7	32.8	60.8	8.5	7.2	3.1
C-AM-05-30	137	69.37	15.72	2.61	4.09	2.92	12.6	113.6	345	1.2	17.3	25.7	37	5.4	4.9	2.8
C-AM-05-44a	137	63.83	16.14	4.14	3.73	3.02	16.7	117.5	378	1.7	17	29.8	32.8	5	6.5	1.8
C-AM-05-49a	137	69.61	14.44	2.56	3.47	3.67	16.1	157.4	253	1.7	18.3	24.1	38.3	5.7	4.6	2.3
N-AM-05-02a	137	69.66	14.52	2.59	3.78	3.7	16.8	893.9	261	1.3	18.1	33.3	46.4	7.6	6.5	3.1
N-AM-05-03	137	69.95	14.87	2.52	3.84	3.73	16.7	961.1	263	1.5	19.5	32.7	49.6	7.7	8	3.9
N-AM-05-04	137	69.75	15.1	2.89	3.93	3.28	15.2	988.9	302	1.2	15.9	31.9	44.9	7.1	5.6	2.9
N-AM-05-06	137	68.85	15.15	2.9	3.93	3.44	15.4	1023.8	295	1.2	17.7	31.6	48.4	8.6	7.4	4.3
N-AM-05-09	137	70.7	14.98	2.77	3.38	3.17	12.4	748.6	218	1.1	14	27.2	42.4	5.3	5	2.7
N-AM-05-20	137	62.13	17.02	5.2	3.21	2.35	11.2	1130.9	233	0.9	5.5	28.8	20.6	5.5	6	3.8
N-AM-05-22	137	64.6	16.26	4.49	3.13	2.16	11.2	615.9	218	0.9	7.7	18.1	23.8	3.9	3.8	2
N-AM-05-27a	137	67.11	16.89	4.36	3.85	1.65	10.8	455.7	183	0.5	6.5	34.5	28	2.7	2.4	1.4
N-AM-05-28a	137	59.92	16.22	4.34	3.18	2.71	12.3	664.7	215	0.7	3.9	31.6	20.1	5.3	5.2	3.2
S-AM-06-12b	137	67.73	16.89	3.08	4.92	2.56	14.6	82.1	370	0.8	5.9	17.1	26.1	3.5	3.2	1.6
S-AM-06-09	137	67.75	15.01	1.25	4.69	4.46	24.3	117.8	140	1.8	15.5	32.5	49.4	7.6	6.6	3.4
WWG4	138	55.44	15.45	7.25	2.29	1.92		100	235		6.2		18.9	3.7		2.27
WWG7	138	61.96	15.32	5.97	2.22	1.96		80	181		9.2		32.6	5.8		2.87
WWG12	138	55.73	16.78	7.32	3.17	1.14		40	821		5.5		42.8	6.28		1.71
WWG13	138	68.71	15.41	3.39	4.18	2.33		120	190		13		57.8	8.38		5.75
WWG14	138	67.94	15.53	3.25	4.23	2.65		90	208		11.6		64	7.26		2.86
WWG16	138	69.12	14.05	2.76	3.1	3.55		110	138		14.2		44.6	6.4		3.48
WWG22	138	66.91	15.29	2.99	3.82	2.52		70	198		14		54	7.44		4.41
WWG30	138	68.36	15.56	3.69	3.28	2.59		80	199		11.2		42.1	5.5		2.82
WWG31	138	64.84	16.4	4.26	3.38	2.74		100	196		14		75.5	9.79		3.76
WWG36	138	69.79	15.14	3.3	3.71	2.35		110	194		11.7		53.5	6.77		2.79
WWG37	138	69.11	15.72	3.43	3.87	2.52		110	198		14		56	7.87		3.82
195026	138	68.1	14.75	2.91	3.83	3.02		104	188		12.3		35.5	8.5		4.83
CT-311q	139	67.63	15.46	2.51	3.45	4.11	13.41	191	272	1.54	27.16		52.54	6.66	5.31	2.33
ST-04q	139	68.78	15.54	4	3.63	0.82	5	12.98	774.65	0.4	7.55	8.8	31.2	4.18	3.09	0.78
ST-71q	139	56.06	17.9	6.89	2.82	0.93	5	38.45	484.94	0.54	1.82		14.8	5.36	4.66	1.9

## Sheet: Filtered Cb - MNP
Muestra	References	SiO2	Al2O3	CaO	Na2O	K2O	Nb	Rb	Sr	Ta	Th	Y	La	Sm	Gd	Yb
SER 44	16	59.25	17.31	6.55	3.74	1.24	5.8	34	453	0.41	4.07	22.5	21.2	5.07	4.63	2.18
PLA 49	16	63.53	17.24	5.05	4.77	1.29	3.9	25	424	0.27	1.32	17.7	7.82	2.68	2.8	1.78

## Sheet: Filtered Lower ChMP-AR
Muestra	References	SiO2	Al2O3	CaO	Na2O	K2O	Nb	Rb	Sr	Ta	Th	Zr	Y	La	Sm	Gd	Yb
VM2	4	61.4	15.25	3.81	2.47	3.43	9.9	136.5	238	0.9	9.01	161	21.2	30.3	4.99	4.4	1.95
EP1	4	68.3	12.7	3.01	2.49	2.5	9.2	95.8	590	1	20	130	16.2	39.4	3.86	3.87	1.85
EP4	4	66.1	15.9	2.73	4.17	3.6	9.8	160	305	0.9	18.4	243	21.8	38.3	4.42	3.89	2.25
EP8	4	68.8	14.6	2.16	3.86	3.84	10.1	164.5	233	0.9	18.25	105	19.7	38.9	4.78	4.74	2.27
EP10	4	69.2	12.9	3.59	3.8	1.46	13	178.5	488	1.1	14.9	227	33.7	41.7	7.59	6.66	3.6
LCA2	8	60.2671	17.6183	4.60848	4.17007	2.96697	11	66	904	0.25	5	182	25	31	6.42	5.44	1.99
LCI1	8	67.8454	16.4022	3.87688	3.42955	2.62009	13	101	495	1.17	8.07	90	15.3	29.3	5.32	4.24	1.16
LCI2	8	69.0922	15.5944	2.60254	4.21611	3.69561	2	93	688	0.25	6.51	75	13.2	25.9	5.02	3.7	1
LCI4	8	69.0498	16.0301	2.64793	3.45249	3.85986	6	133	708	0.25	10	80	15	27.2	5.28	4.09	1.12
LCI5	8	70.2855	15.7457	2.1364	5.0226	2.98891	11	81	723	0.25	6.64	75	13.1	27.8	5.06	3.69	1.01
LCI6	8	70.7551	15.4838	1.37198	4.51826	3.38354	7	97	776	0.25	6.65	65	13.3	26.6	4.85	3.41	1.02
LCI8	8	68.9234	16.3756	2.4964	4.14013	3.55455	0.5	105	665	0.25	7.15	92	14.6	28.6	5.37	3.92	1.16
533	140	63.9555	15.8523	4.90642	5.72585	3.91502	12.53	134	585	1.34	7.2	101	13	18.71	4.39	3.45	2
923	140	69.0225	14.74	3.85681	2.03098	4.42097	9.7	69	986	0.84	5.46	256	12	41.39	7.23	4.55	1.43
5997	140	63.8583	16.6032	4.93357	3.50191	2.84272	12	125	495	1.09	10.93	185	22	31.6	6.81	8.12	2.59
6097	140	70.2647	14.9908	2.45229	3.36548	4.39155	13.47	207	336	3.27	17.9	105	22	23.93	5.05	3.89	3.07
6497	140	64.7982	17.6111	4.90216	4.15817	2.39503	14.56	178	580	1.81	8.1	123	13	30.87	3.72	4.07	1.3
6997	140	66.4316	16.7075	4.59841	3.95463	2.71817	10	135	645	2.2	7.19	115	13	20.33	4.2	4.32	1.58
7097	140	66.8258	16.8817	4.28644	3.95124	2.8644	9.78	124	624	1.34	5.5	119	14	22.03	3.49	3.79	1.3
7197	140	65.6534	17.4611	4.9182	3.83761	2.62573	11.1	99	627	2.15	7.08	154	17	23.2	4.56	4.24	1.35
7297	140	66.9757	16.5325	4.30885	3.93195	2.95406	9.79	125	540	3.54	8.48	113	11	21.83	4.14	3.91	2.1
7397	140	67.6365	15.6713	3.76723	3.1853	4.10413	12.4	171	447	1.99	9.88	145	20	24.63	4.6	3.98	1.4
7897	140	65.5107	15.8205	3.78773	3.88767	4.5073	13.21	110	441	1.91	10.51	177	22	33.97	5.46	3.63	3.15
325	140	66.4892	14.676	4.16876	3.71673	4.46007	13.7	100	413	1.52	19.63	163	22	51.03	5.75	4.43	2.37
425	140	67.8625	14.6974	2.98122	4.34264	4.62089	10.4	143	378	0.66	5.04	293	18	24.35	4.57	3.16	1.85
625	140	69.1269	13.8114	2.61026	3.92039	4.75048	8.3	103	353	0.44	7.34	324	17	37.15	4.89	4.36	2.1
725	140	67.156	13.1017	4.58358	4.73337	4.16417	11.1	108	436	1.04	15.01	179	20	35.12	5.73	4.55	2.4
paj5	141	55.86	17.64	3.12	5.15	4.24	6.3	72	402	0.8	3.7	281	35.7	31.3	7.22		3.19
paj6	141	56.65	17.61	4.16	5.63	3.57	6.8	111	368	0.6	4.3	375	43	29.3	9.28		3
cm1	141	58.63	15.93	4.09	2.89	4.24	17.5	186	297	1.5	13.8	340	45	45.6	8.85		4.28
paj4	141	64.7	13.91	3.19	5.2	1.96	7.5	36	371	0.9	3.2	256	36.5	26.7	6.14		2.79
137	141				2.62				451	0.8	4.8			33.4	9.08		3.69
V5	142	63.63	14.7159	6.29585	3.56947	2.73733	6	50	520	0.3	3.6	186	18	31.5	5.1	4	1.8
V13	142	61.41	15.9039	8.11425	4.98756	2.391	6	21	679	0.2	2.6	170	19	24.6	5.1	4.2	1.5
V15	142	59.88	16.9403	4.91471	3.95522	2.36674	6	36	437	0.3	2.4	177	20	27.6	5.6	4.7	1.8
V19	142	57.03	18.8014	4.87445	6.84744	2.77485	7	35	878	0.3	3	211	22	33.3	6.2	5.3	2
V20	142	58.4	18.7868	3.26547	7.34732	2.42844	6	29	855	0.3	2.6	215	21	31	5.9	5.1	2
V31	142	56.92	16.3439	9.03156	5.321	2.11099	7	31	646	0.3	2.5	186	20	28	5.6	4.7	1.9
B13	142	55.88	17.1507	7.44529	4.17263	2.47494	5	48	710	0.3	2.6	166	19	26.4	5.8	5	2.1
V17	142	61.7429	16.2561	5.25013	3.41044	2.86175	6	46	503	0.3	2.6	195	18	27.2	5.1	4.3	1.7
M17	142	58.6583	17.086	4.26625	3.72117	4.36059	11	134	575	0.7	10.6	270	27	33.8	6.9	6.2	2.7
F15	142	60.0705	16.677	4.42854	3.80626	3.54698	11	117	684	0.7	10.5	276	26	33.4	6.9	6.1	2.6
RM2	142	66.4162	16.264	1.46193	5.37056	5.16751	11	149	320	0.7	13.4	293	25	35.3	6.5	5.3	2.1
K2	142	68.1416	16.4026	1.17308	4.54826	5.14509	12	148	379	0.8	14.6	282	23	33.3	5.9	4.9	2.3
I6	142	67.2086	15.8658	2.08869	5.15485	4.79473	10	136	239	0.7	8.3	348	28	44.9	7.1	5.8	3.4
F10	142	70.4042	14.6492	1.11818	4.9959	4.80098	11	118	273	0.8	9.5	324	30	44.1	6.9	5.6	3.6
F14	142	69.9818	15.4189	1.71995	5.22056	3.89518	13	87	148	0.8	8.6	338	19	43.3	6.2	4.7	2.5
P0	143	61.3999	16.8338	5.32133	4.18543	1.9955	4.5	57	628	1	3.5	135	15	16	3.65		1.3
P60	143	67.1894	16.1952	3.39278	4.45879	2.94178	10	89	531	1	3.7	155	10	17.5	3.45		0.6
P19	143	63.2518	17.198	4.26081	3.12597	2.59981	8	35.1	398	2.3	3.2	109	19.7	21.8	7.2	4.1	2
N17	143	61.3921	17.5716	3.08201	4.21967	3.27852	6.6	51.2	433	0.8	2.5	105	14.9	28	5.9	3.4	1.3
P2A	143	59.4815	17.3636	5.15367	4.12921	1.39034	10.7	39.8	511	1	5	45	17.2	21.2	5.5	4.4	1.7
Ce3	144	68.2835	14.7288	4.79858	3.99709	3.08109	6.4	60	305	0.4	5.4	119	15.2	18.6	3.84	3.68	1.71
Ce49	144	67.5704	14.6937	3.23882	3.76656	3.90108	6.5	75	261	0.4	5.7	138	14.8	15.3	3.64	3.42	1.72
IC-17	5	59.87	16.46	6.14	2.73	1.85	5.1	85	297	0.6	8.93	139	14.8	17.9	3.28	3.02	1.61
217	145				8.08				881	0.37	3.2			32.5	6.4		2.5
218	145				5.42				789	0.34	3.2			28.5	6.5		2.4
312	145	56.7	17.5	6.5	3.3	1.6	8	45	545	0.4	4.5	233	27	32.8	5.5	5.4	2.4
308	145	58.9	15.2	6.9	3.7	3.5	11	138	480	0.7	10.9	338	31	38.6	7	6.9	3
301	145	60.8	18.1	2.3	7.9	2.6	7	48	791	0.3	3.5	259	21	29.4	5	4.5	2
318	145	51.6	16	7.4	3.4	1.7	8	44	372	0.5	6.5	213	27	29.4	6	5.5	2.5
55/88	146	69.12	16.4863	2.93998	3.72601	2.4704	N.D.	85	629	N.D.	1	103	20
79/90	146	65.7654	17.3981	3.32779	3.48378	3.49418	N.D.	120	460	N.D.	7	183	33	34.94	6.88	6.44	2.7
171/85	146	67.8454	16.4022	3.87688	3.42955	2.62009	N.D.	101	495	1.173	8.07	90	15.29	29.3	5.32	4.24	1.16
288/85	146	67.6941	16.2389	4.45709	2.82462	2.99646	N.D.	89	342	N.D.	9.96	106	0
289/85	146	67.2528	16.9103	3.2921	4.58031	2.25948	N.D.	68	796	N.D.	7.08	64	N.D.
64/91	146	68.0945	17.1036	4.12882	3.47853	2.53922	N.D.	98	686	N.D.	21	73	11
51/88	146	68.0718	16.3897	2.75897	4.48205	2.50256	N.D.	64	965	N.D.	10	3	15
188/85	146	69.0922	15.5944	2.60254	4.21611	3.69561	N.D.	93	688	N.D.	6.51	75	13.15	25.9	5.02	3.7	1
295/85	146	67.084	16.8978	3.20778	4.4495	2.41101	N.D.	65	968	N.D.	4.54	76	N.D.
179/85	146	69.0498	16.0301	2.64793	3.45249	3.85986	N.D.	133	708	N.D.	10.01	80	14.96	27.18	5.28	4.09	1.12
62/91	146	69.4393	15.9123	3.2314	4.16922	2.77268	N.D.	90	808	N.D.	23	55	13
65/91	146	69.2731	16.2402	3.43562	3.09919	3.77205	N.D.	134	664	N.D.	15	80	10
73/90	146	70.4149	15.0882	3.07881	3.8638	3.45601	N.D.	82	755	N.D.	7	68	12
75/90	146	68.4415	16.3618	3.17833	4.19009	2.87174	N.D.	81	920	N.D.	12	88	15
181/85	146	70.2855	15.7457	2.1364	5.0226	2.98891	N.D.	81	723	N.D.	6.64	75	13.05	27.81	5.06	3.69	1.01
284/85	146	70.9836	15.3967	2.78039	3.53298	3.05216	N.D.	91	525	N.D.	7	44	N.D.
68/90	146	69.9208	15.5933	1.86916	4.87607	3.82974	N.D.	90	650	N.D.	7	93	14
285/85	146	72.1144	14.7533	1.96159	4.02643	2.98369	N.D.	106	738	N.D.	6.11	60	0
287/85	146	70.8811	15.1948	3.21808	3.99917	2.6557	N.D.	77	450	N.D.	6.37	89	N.D.
72/90	146	70.2277	15.5723	2.28705	4.67575	3.55763	N.D.	92	760	N.D.	7	79	18
66/90	146	68.2541	16.7697	2.44199	4.83332	3.45526	N.D.	92	1030	N.D.	14	53	16
165/85	146	70.7551	15.4838	1.37198	4.51826	3.38354	N.D.	97	776	N.D.	6.65	65	13.3	26.56	4.85	3.41	1.02
23/91	146	70.3136	15.6195	3.07455	4.93573	2.83805	N.D.	80	792	N.D.	7	53	14
51/91	146	72.053	14.0499	2.61844	4.48293	3.38258	N.D.	88	717	N.D.	2	75	13
21/91	146	70.1436	15.7333	3.0359	4.72821	2.98462	N.D.	77	824	N.D.	4	51	15
65/90	146	68.7526	16.397	2.62188	5.04916	3.13396	N.D.	83	758	N.D.	11	82	15
50/91	146	70.2667	15.9914	2.30049	4.57044	2.78909	N.D.	90	814	N.D.	12	59	16
22/91	146	68.8036	16.4557	3.4708	3.61372	3.35851	N.D.	97	613	N.D.	9	85	18
69/90	146	69.5087	15.783	2.54862	4.48311	3.50051	N.D.	120	930	N.D.	12	57	12
71/90	146	70.2885	15.132	2.47596	4.62451	3.63209	N.D.	91	740	N.D.	12	98	15
64/90	146	69.009	14.4909	4.99688	4.1016	3.47699	N.D.	80	735	N.D.	10	80	17
49/88	146	63.6677	15.1515	3.70951	4.86938	3.18704	N.D.	64	747	N.D.	4	82	24
58/88	146	60.9916	18.3057	3.48289	5.71604	1.99754	N.D.	60	674	N.D.	10	105	28
30/94	146	61.1452	15.773	7.4961	3.31078	3.68558	N.D.			N.D.	N.D.	N.D.
48/88	146	60.2671	17.6183	4.60848	4.17007	2.96697	N.D.	66	904	N.D.	5	182	25	30.99	6.42	5.44	1.99
173/85	146	68.9234	16.3756	2.4964	4.14013	3.55455	N.D.	105	665	N.D.	7.15	92	14.55	28.61	5.37	3.92	1.16
294/85	146	67.7839	16.4219	7.29739	0.0784665	2.25311	N.D.	86	243	N.D.	9.37	124
297/85	146	65.5942	17.6648	3.96471	4.03736	2.82304	N.D.	58	1739	N.D.	3.72	0
60/88	146	68.3139	15.4287	3.35584	4.21526	3.38654	N.D.	65	733	N.D.	5	63	18
145/92	146	69.9807	14.5314	4.37446	2.88048	3.6221	N.D.	103	671	N.D.	14	120	14

## Sheet: Filtered Upper ChMP-AR
Muestra	References	SiO2	Al2O3	CaO	Na2O	K2O	Nb	Rb	Sr	Ta	Th	Zr	Y	La	Sm	Gd	Yb
Chuq	147	68.6	16.09	3.67	4.42	1.99	5	50	419	0.7	5.9	101	11	17.9	2.6	2.4	1.2
w3h	147	65.88	14.89	2.92	3.89	2.79	12.1	87	360	0.93	14.6	203	27.9	33.3	6.01	4.85	2.68
SA 05/03	147	57.66	16	6	3.73	2.13	15.2	77	523	1.01	15.2	264	37.6	46	9.81	8.02	3.13
SA 01/03	147	67.18	16.33	4.12	4.72	1.1	4	33	530	0.25	2.34	117	10.1	11.8	2.53	2.23	0.91
M00/60	147	65.67	16.09	3.98	4.39	1.87	3.1	43	436	0.43	6.56	119	10	18.8	2.91	2.79	1.22
M00/63	147	65.63	16.58	4.41	4.44	1.68	5.5	149	498	0.45	6.14	123	12	18.5	3.31	3.09	1.39
M00/69	147	70.05	14.01	2.3	2.82	3.92	5.5	149	138	0.92	13.9	143	17.5	33.2	3.65	3.59	2.01
M00/71	147	68.38	14.75	3.02	2.84	3.92	6.8	152	164	1	14.5	161	23.2	34.3	4.31	4.6	2.43
M637	147	65.42	15.14	0.86	4.44	4.89	16	154	168	1.04	9.82	163	N.D.	35	5.15	3.7	1.58
QP1	8	61.2436	17.3191	6.07543	3.55759	1.86544	13	115	361	0.25	6	240	33	27.6	5.69	5.55	2.58
QP2	8	59.8859	16.3181	3.96071	4.09801	2.75665	9.78	86	1020	0.64	11.2	209	26.3	58.8	9.64	6.98	2.48
5397	140	62.9273	18.5568	3.97134	4.28864	3.94063	12.8	123	480	1.89	9.82	539	31	48.23	9.08	7.96	4.28
5497	140	63.3787	18.1303	3.6075	4.0301	4.08163	15.4	131	455	2.1	11.2	779	40	62.03	11.77	9.98	5.24
5697	140	57.273	19.2774	7.08148	3.47862	2.07061	14.6	130	479	1.34	4.99	490	50	34.87	7.65	7.28	3.3
5797	140	67.3957	16.3784	2.51272	5.99186	3.32655	19.58	165	480	2.89	14.73	564	62	154	15.65	11.73	4.48
422	140	63.3989	18.0393	4.05655	3.87216	3.54436	13.58	119	399	1.59	10.23	458	33	40.12	12.45	8.24	4.1
522	140	63.8562	17.6519	3.1759	4.35406	3.0837	16.75	120	472	2.4	8.45	623	52	99.45	8.45	10.25	3.8
22	141	70.59	15.51	1.18	4.03	5.46	15.1	121	136	2.71	13.46	374	36	107.48	11.75		4.12
71	141				3.36				221	0.87	13.1			37.7	7.25		2.66
70	141				4.42				30	1.56	20.6			46.4	9.31		4.35
85	141				3.82				8	1.06	13.9			40	9.77		4.82
86	141				5.76				27	1.72	21.9			58.8	12.89		7.12
2	141				4.12				247	0.75	16.8			134.9	14.99		3.34
83	141				4.5				44	0.94	20.5			198.8	17.87		4.11
24	141	70.36	15.28	0.9	4.59	5.79	19.1	109	41	2.62	18.33	484	47	212.5	18.83		4.5
SE2	21	66.5184	15.882	3.00052	5.89757	2.37972	5.9	52.9	328.6	0.57	5.5	242.7	15.08	36.9	5.01	3.75	1.12
SE4	21	62.9572	17.5235	3.75131	7.31452	1.53605	6.8	58.3	296.9	0.39	5.4	232.6	36.55	27.7	6.16	5.71	3.62
SE5	21	69.3449	15.3429	0.921187	5.20983	4.52405	11.2	104.5	85.8	0.72	11.4	358.1	38.3	33	7
SA10	21	59.9791	17.4072	6.96289	3.80554	2.81234	7.74	66.15	405	0.39	5.18	222	31	31.88	6.71	5.77	3.34
SE6	21	69.9014	14.3664	1.68412	3.98439	5.40152	11.6	177.2	133.8	1.56	18.9	431.2	47.66	54.3	9.05	7.57	4.4
SA37	21	64.5063	15.3282	3.08868	3.62266	4.9733	13.9	153.19	207	0.84	13.44	370	35	48.74	8.99	6.96	3.64
SA24	21	69.4216	11.959	4.15875	1.48828	7.11421	11.52	165.54	69	0.72	10.38	312	28	43.2	7.66	6.05	3.06
SA24a	21	69.5046	11.9573	4.13014	1.47882	7.07722	11.65	167.98	68	0.69	10.12	315	29	42.21	7.42	5.93	3.03
SE20a	21						13.9	45	12.3	0.7	21.3	160	82.83	20.27	9.74	10.96	8.02
AC305	15	67.58	16.87	4.35	4.14	1.62		38	352	0.3	3.3			17.1	3.13		1.13
RBT296	15	69.01	15.8	4.4	3.95	1.9		59	420	0.5	6.9			20.1	2.93		1.3
HC227	15	70.01	15.89	3.83	3.4	2.04		73	240	0.6	5.6			27.1	3.4		0.73
AC42	15	68.03	16.77	3.01	4.72	2.86		80	276	0.7	5.2			26.2	4.49		2.98
AC336	15	69.16	16.14	2.7	4.15	3.54		132	214	1	10.9			56.3	5.96		2.71
IC-14	5	68.19	15.69	2.86	4.27	2.66	7.4	89	247	0.93	10	210	24.5	42.1	6.22	4.96	2.56
IC-91	5	68.8	14.71	2.58	3.82	3.69	7.2	133	235	0.95	16.6	184	19.5	29.7	4.71	3.72	2.39
IC-22	5	68.82	14.88	3.44	3.28	3.37	7.8	157	245	1.21	18.8	200	21.7	31	4.87	4.04	2.36
IC-99	5	68.87	15.06	3.81	3.94	1.49	0.9	57	303	0.25	4.49	162	9.9	28.1	2.7	2	1.16
IC-102	5	70.88	13.07	1.68	3.78	3.26	6	117	65	0.89	12.6	144	21	32.7	4.44	3.63	2.36
IC-106	5	67.25	14.64	2.44	3.77	2.91	5.2	85	338	0.52	9.94	160	19.1	45.1	4.99	3.99	2.07
SCL-09q	31	68.47	14.55	3.46	3.59	2.92	6.7	111	249	0.6	8.7	189	15.8	23.7	3.4	2.7	1.6
225	145				3.2				186	0.46	9			21.6	3.8		1.3
230	145				6.1				243	0.8	15.7			32.6	6.4		2.6
223	145				5.1				185	0.88	13.3			40.6	8		4.3
224	145				8.1				175	1.14	16.3			50.3	8.1		4.1
241	145				5				148	0.68	8.9			36	7.3		3.6
311	145	65.7	15.2	1.9	5.4	4.1	10	97	250	0.7	13.5	345	25	32.7	5.6	4.8	2.4
141/91	146	60.7421	17.1772	3.52846	1.85017	0.950359	N.D.	115	361		6	240	33	27.64	5.69	5.55	2.58
94/93	146	66.181	17.125	4.07347	1.36466	0.810589	N.D.	252	322	1.541	10.887	319	43.7
95/93	146	64.5772	16.3936	3.3988	3.45986	3.84655	N.D.	112	197	N.D.	12	920	65

## Sheet: Filtered early MNP
Muestra	References	SiO2	Al2O3	CaO	Na2O	K2O	Nb	Rb	Sr	Ta	Th	Zr	Y	La	Sm	Gd	Yb
Z1	29	64.3535	15.1544	3.74592	3.4346	4.85062	11	225	392	1.2	28.5	173	18	50.3	6	4.2	1.9
AB70	23	62.6915	17.6425	6.50581	2.53061	0.993802	9.4	34.2	485.4		9.9	223	18.3	28
AB 163A	23	62.4483	17.4065	5.69874	2.62701	2.03748	9.7	71.6	498.4		9.3	223.9	18.5	33.2
91RC18	23	65.9163	16.3752	4.38023	3.71103	2.0076	14.4	79.3	561.6		11.8	178	26.4	20.9
AB27A	23	69.4001	15.8265	4.39625	3.00158	1.64733	8.5	65.7	503.2		7.4	192.3	10.2	41.9
AB118	23	68.0034	16.3212	4.49718	3.06212	1.81908	9.4	72.5	494.5		9.3	196.7	10	51.5
AB120	23	67.3706	15.8235	4.99265	2.66745	1.91251	6.7	113.5	433.3		20	255.6	9.5	67.6
AB121	23	68.2117	15.9012	4.31374	3.13176	1.94977	11	78.9	449.9		22.4	278.2	17.1	51.5
NYN010	32	66.1	16.5	2.9	5.42	2.36		52	930			120	9.4
641C V5	32	66.74	17.15	2.62	5.33	2.43		49	937			352	16
638CV17	32	66.98	16.95	3.24	4.99	1.94		57	987			275	14
640C(V15)	32	67.35	15.75	2.91	5.5	2.15		64	899			316	15
V2	32	70	14.3	1.36	3.9	3.79		184	447			133	17
V74a	32	67.88	16.28	3.2	5.16	1.92		62	884			275	16
V73B	32	69.35	14.31	1.91	3.82	3.38		155	420			157	11
M17	26	69.53	15.22	2.61	3.55	3.31	9	120	459	0.8	15.2	136	13	49	8.9	5.5	1
J63	26	70.64	14.27	2.05	3.24	4.12	6	94	452	0.6	20.9	114	7	70.5	9.6	5	0.5
J22	26	66.27	15.21	3.15	3.29	2.89	8	130	255	0.8	6.2	133	17	25.9	4	3.3	1.8
J27	26	66.25	14.84	3.51	3.05	2.67	7	111	300	0.8	15.6	120	15	24.4	3.8	3.1	1.6
202	75	63.79	17.52	4.06	3.63	2.62	17	137	498	2.01	4.1	232	20	20.81	4.37	3.87	1.58
138	75	65.34	16.63	4.01	3.33	2.57	13	123	460	0.81	8.94	215	13	42.23	6.78	4.79	0.76
145	75	67.21	16.03	3.94	3.26	2.31	17	81	471	2.59	13.21	180	27	33.78	9.33	7.12	2.16
G16	75	64.79	17.34	4.13	3.55	2.73	13	101	550	1.38	10.5	220	20	38.29	6.34	4.94	1.64
88/52	75	65.93	16.37	3.85	3.41	2.46	10	131	341	0.52	12.79	165	5	6.81	1.22	0.95	0.55
C12	75	65.63	16.39	4.33	3.32	2.83	18	101	505	2.53	7.54	220	28	21.34	7.2	6.28	2.77
149	75	59.44	19.71	5.51	4.15	2.63	10	100	376	0.54	3.65	282	12	19.03	3.46	3	0.93
C14	75	65.77	17.03	4.39	3.31	3.29	9	98	426	1.1	20.23	177	16	63.74	6.13	4.54	1.52
C29	75	70.99	15.43	2.66	3.54	3.49	11	144	395	1.06	8.61	169	12	21.04	3.55	3.03	1.03
110	75	68.72	16.25	3.39	3.74	2.32	11	162	411	2.02	2.33	165	15	11.87	3.62	2.88	1.47
T10	148	55.7	17.86	6.65	2.56	1.76
RC16	149	63.65	16.22	4	3.8	3.35		95	541			165
RG1I	148	65.1	16.4	3.64	3.85	2.6
RG6	148	68.14	16.36	2.56	3.86	3.72
RC31	149	68.65	16.4	2.9	3.8	3.3	1	88	509			156	9
RC13	149	63.42	17.15	4	3.7	3
RC19	149	64.68	16.4	4.3	3.15	2.7		79	547			175
RG7	148	64.94	16.09	3.71	3.68	3.24
RG48	148	65.85	16.19	3.57	3.69	2.62	8	84	355			147	16
RG3	148	67.44	15.63	3.2	3.66	3.88
RC47	149	69	15.95	3.3	4.75	1.67		87	626
RC26	149	69.75	15.25	2	3.45	5	1	204	216			145	18
CUS130	16	60.24	17.93	6.36	2.63	1.03	9.4	42	512	0.41	8.11	219	14.6	47.7	6.38	4.89	1.23
GAS25	16	62	16.99	5.61	3.3	2.32	10.8	75	350	9.71	6.72	254	20.2	31.5	6.28	5	1.4
NIY010	16	66.1	16.5	2.9	5.42	2.36	4.9	52	1030	0.34	3.94	120	9.4	9.33	1.75	1.62	0.83
MAC128	16	67.55	16.07	3.51	3.79	2.82	11.3	108	449	1.43	7.95	133	12.1	24.4	4.07	3.19	1.22

## Sheet: Filtered late MNP
Muestra	References	SiO2	Al2O3	CaO	Na2O	K2O	Nb	Rb	Sr	Ta	Th	Zr	Y	La	Sm	Gd	Yb
Z19	29	69.8764	14.4939	2.42235	3.75917	4.05066	12	140	402	1.3	14.6	146	14	38.4	4.5	3.1	1.5
D55	29	69.2693	14.7147	2.85285	3.52352	3.83383	15.8	171.5	388	1.6	19.1	136	18.6	42	4.66	3.34	1.71
Z302	29	61.892	17.3949	4.9258	3.84378	2.10223	14	90	593	1.3	23.6	204	24	41.9	6.8	5	2.3
VAL005	32	69.5	14.77	2.88	2.82	4.01		166	179			198	20
VAL004	32	66.27	15.24	2.85	2.98	4.33		204	148			183	25
V-78-3	32	68.54	15.22	2.93	3.51	2.79		164	143			211	24
V79b	32	67.31	15.9	3.23	3.85	3.33		174	244			168	29
V79b	32	67.41	16.28	3.18	3.46	3.85		153	281			182	16
V81	32	68.82	14.87	2.41	3.28	5.11		229	332			192	23
V81b	32	69.45	14.64	2.31	3.22	5.18		231	280			185	21
VAL009	32	70.3	14.73	2.55	2.99	4.88		198	290			185	24
VAL008	32	61.6	16.72	4.5	3.45	2.21		130	477			130	10
V80	32	61.93	16.7	5.16	3.51	2.04		125	504			151	11
V84	32	70.31	14.66	2.7	3.07	4.37		183	316			257	12
496C	32	61.58	17.75	3.39	3.87	3.57		116	596			340	36
V24	32	64.17	15.93	3.24	3.48	3.82		183	425			316	25
V25	32	64.33	16.42	3.34	3.55	4.37		202	586			315	25
V3	32	65.06	14.39	2.45	3.83	4.28		167	408			328	27
580C**	32	67.55	15.25	3.43	3.78	3.83		191	292			141	15
V61	32	68.06	15.28	2.68	3.14	5.32		236	294			167	17
V52	32	69.25	14.31	1.96	3.24	4.87		232	240			131	16
V64	32	69.28	15.29	1.86	3.42	5.61		359	284			199	24
474A**	32	70.46	14.37	1.57	3.29	5.41		271	390			260	20
V65c	32	58.81	16.95	3.99	4.01	4.32		133	676			337	23
V65e	32	60.2	18.05	4.75	3.91	3.27		171	470			197	30
V65d	32	63.98	16.82	4.36	3.98	3.42		195	444			175	18
V65a	32	66.45	15.89	2.75	2.9	6.16		213	391			172	21
M28	26	69.8	15.32	2.74	3.41	3.08	10	93	588	0.6	8.3	194	12	38.4	5.7	3.8	0.9
MSM063	16	70.35	14.18	1.45	3.81	4.41	7.8	163	596	0.5	11.7	150	14.6	26.4	4.59	3.45	1.1
BOZ1	16	60.7	15.36	4.27	3.37	3.28	7.3	127	540	0.52	6.6	164	18.5	20	4.96	3.95	1.53
SLV109	16	59.92	14.4	3.94	4.28	5.4	21.8	163	1350	1.74	18.7	364	24.1	78.8	11.7	8.3	2.46

## Sheet: Filtered IMB
Muestra	References	SiO2	Al2O3	CaO	Na2O	K2O	Nb	Rb	Sr	Ta	Th	Zr	Y	La	Sm	Gd	Yb
PB82	34	55.03	14.82	6.11	3.74	3.34	12	100	311	0.7	9.9	182	14	42.3	6	4.7	1.5
CHZ71	34	58.7	12.55	4.93	2.79	6.96	15	162	1524	0.8	22.4	335	27	132	19.7	13	2
LMT-7	150	70.67	13.41	2.17	4.03	2.61	9	67	210	2.58	5.3	189	33	23.4	5.15	4.69	3.5
LMT-10	150	64.05	15.2	4.57	4.05	1.86	4	47	312	1.11	2.8	110	27	13.5	4.4	3.89	2.45
LMT-12	150	60.1	16.02	5.62	3.49	1.78	7	100	338	1.29	3.2	117	32	21.4	6.74	6.03	3.84
LMT-17	150	64.76	15.59	4.36	4.16	1.96	7	64	363			127	38
LMT-21	150	64.49	15.56	4.82	4.35	1.9	7	47	382			131	27
LMT-27	150	65.34	15.48	3.63	4.92	1.67	9	39	334	1.69	2.9	144	32	21.1	7.29	6.39	3.72
LMT-40	150	65.61	15.99	3.27	4.09	2.22	7	68	329	1.4	3.1	171	27	19.3	4.83	4.57	2.95
LMT-26	150	56.65	14.59	7.88	2.19	1.83	5	53	266	0.98	11	106	12	24.1	4.4	3.12	1.31
JAR1	33	62.81	15.22	4.33	4.34	2.96	8.6	67	812	0.62	5.05	153	22	24.9	4.72	3.59	2.06
JAR3	33	65.28	15.52	3.96	3.92	3.57	8.1	68	790	0.55	5.26	211	16	32.1	4.7	3.75	1.41
JAR5	33	60.44	15	5.04	4.32	2.7	9.6	56	1100	0.65	4.44	161	18	31.9	6.15	4.46	1.63
LMAS	33	62.04	14.64	3.87	3.63	2.88	10	90	748	0.59	9.18	243	21	38.1	6.68	5.02	1.73
LMN1	33	61.38	14.66	4.85	3.35	4.22	8.8	91	1310	0.59	9.17	207	18	44.2	7.32	5.46	1.6
Col9822	33	61.57	17.31	4.72	4.06	2.95	8.2	73	739	0.52	7.31	222	22	39.7	6.26	4.71	2.06
Col9817	33	70.48	14.07	2.02	2.87	5.12	14	155	247	0.97	17.2	255	35	52.7	8.16	6.58	3.15
PU7	33	66.41	15.36	3.02	3.6	3.18	9.9	103	423	1.5	10.8	222	23.8	36.79	5.28	4.26	2.39
CEN 2	33	59.3	16.01	3.15	4.58	5.41	37	170	1640	1.88	45.3	502	17	66.5	9.19	6.28	1.26
CEN 3	33	61.39	16.26	3.11	5.65	5.21	33	170	1680	1.71	36.2	484	12	65	7.51	5.35	0.91
CEN 4	33	60.25	16	3.99	5.48	4.58	29	138	1890	1.44	24.3	399	15	64.7	8.62	5.84	1.01
CEN 6	33	59.45	16.46	3.41	5.22	5.69	37	174	1710	1.91	37.4	391	16	64.3	8.12	5.53	1.17
CC99-1	33	55.21	16.2	4.06	4.2	4.75	33.6	186	1530	2.2	30.7	330	17.5	64.54	8.5	6.18	1.27
CC99-2	33	57.7	15.7	4.39	5.61	3.48	22.3	101	1320	1.6	20	375	16	60.48	8.31	5.79	1.11
PU 3	33	58.16	15.36	4.69	4.74	4.96	22.4	137	1760	1.6	23.5	353	24.1	72.47	10.86	7.87	1.61
PU 9	33	59.18	15.39	3.84	4.88	4.2	19.8	135	1750	1.7	17.1	343	19.2	64.31	8.66	6.14	1.4
PU 14	33	59.41	15.71	4.56	4.15	4.54	12.3	126	1750	1.8	15.8	273	21.7	68.45	9.94	6.92	1.62
PU 1	33	55.65	16.11	6.96	3.85	1.98	7.3	44	753	0.9	6.97	103	14.1	28.82	4.08	3.67	1.03
OU 2	33	56.18	16.89	5.68	3.73	2.39	9.9	65	1130	1	8.42	117	16.1	34.87	4.87	4.42	1.4
LP64	33	69.85	14.89	1.83	4.64	4.1	7.9	98	899	1.59	6.4	155	6	45.97	5.57	3.62	0.32
LP65	33	69.68	15.11	2.16	4.17	4.13	6.8	87	1125	1.55	8.05	147	6	44.82	4.7	3.5	0.32
LR1	33	64.78	15.83	2.69	5.28	3.26	24.4	103	811	2.2	12.2	255	22.1	48.3	5.92	4.81	1.77
LLE1	151	63.96	12.52	3.51	3.76	5.11
LL Edu	151	61.48	14.19	4.4	4.24	5.13	23.4	160	1340	3.06	18.48	449	32	91.85	12.77		2.58
LL 0620	151	62.84	13.82	3.55	4.78	5.31	15.2	151	1163	3	23.31	381	20	85	9.1		2.93
LL 1320	151	57.77	12.62	5.7	5.09	5.09	16.9	126	950	4	25.56	381	23	110	13		3.59

## Sheet: Filtered Late Tr-early Jr-AR
Muestra	References	SiO2	Al2O3	CaO	Na2O	K2O	Nb	Rb	Sr	Ta	Th	Y	La	Sm	Gd	Yb
RCM-78q	25	56.12	17.14	3.6	6.78	1.03	5	28	487	0.37	3.16	14.9	15.4	3.4	3.21	1.4
CPV-15-274	25	62.12	15.06	2.91	6.02	0.23	6.5	4	88	0.58	2.44	23.2	20.2	6.14	6.19	2.96
CPV-15-280	25	69.2	13.93	2.47	6.16	0.37	13.4	8.9	94	1.22	9.51	44.2	38.8	9.91	9.05	6.07
CPV-15-285	25	64.31	14.71	3.36	6.03	0.31	3.1	9.7	91	0.36	1.03	10.9	5.49	2.55	2.79	1.38
CPV-15-312	25	56.09	16.28	2.08	3.27	1.89	11.3	99.2	90	0.95	5.68	23	24.6	4.94	4.58	2.55
CPV-15-314	25	70.97	12.87	2.66	3.65	2.97	12.6	91	57	1.46	14.1	69.1	58.7	11.8	11.3	6.84
CPV-15-319	25	60.09	16.53	4.18	4.27	1.58	9.1	71.3	143	0.83	5.59	22.1	18.1	4.12	4.01	2.17
CPV-15-330	25	63.57	14.42	3.8	2.62	6.92	6.1	74.2	100	0.68	4.82	12.8	29.1	3.63	3.01	1.51
CPV-15-332	25	67.18	11.82	4.12	0.26	9.36	5.4	69.4	48	0.62	3.62	11.6	21.7	3.43	2.8	1.27
CPV-14-187	25	66.96	15.09	2.34	5.2	1.42	2.7	55	331	0.37	3.14	14.2	12.4	2.71	2.42	1.59
CPV-14-190	25	64.79	15.57	3.04	4.32	1.39	3	36	238	0.37	3.24	15.5	12	2.86	2.54	1.77
CPV-14-194	25	67.59	14.49	2.5	6.44	1.06	2.1	56	403	0.39	3.29	15.5	12.3	3.68	3.05	1.35
CPV-14-198	25	62.28	16.2	2.07	6.18	1.67	3.9	86	312	0.38	4.36	15.1	14.1	3.43	2.83	1.79
CPV-14-181B	25	61.4	17.98	5.72	6.15	0.41	2.4	11	319	0.29	1.46	21.7	6.12	2.55	2.91	2.67
CPV-14-182B	25	63.21	16.48	4.2	4.18	1.98	2.9	73	319	0.35	2.92	16.1	12.8	2.98	2.57	1.78
CPV-15-410	25	59.42	16.6	6.78	3.27	1.04	8.8	30.5	306	0.81	3.61	16.1	24.9	4.75	4.32	2.28
CPV-12-30x	25	57.24	15.39	5	3.77	2.76	6.81	87.22	263.61	0.43	8.41	26.71	18.46	4.69	4.49	2.28
03 60	69	60.6	16.3	5.45	3.22	3.09	5	141	328	0.3	13	26	21	5.9	5.3	3.1
05 25	69	59.9	17	6.41	3.17	2.7	8	108	315	0.3	12.9	23	18	4.9	4.5	2.7
03 45	69	55.9	17.5	7.9	3.31	1.09	2	41	319	0.2	4	19	10	3.2	3.4	2.4
CPV-12-23	31	56.61	14.61	5.57	3.55	1.3	9.3	20.8	444.2	0.5	3.1	33.3		6.2	6.3	2.8
O7-07	31	67.42	9.5	0.31	3.96	4.61	8.5	37.7	8.8	0.4	3.4	25.8		8.2	7.5	3.2
CPV-12-91B	31	68.22	8.73	2.2	2.7	1.25	6.1	27.6	130.3	0.3	55.8	26		8.5	7.9	2.4
CPV-12-93	31	67.83	10.44	1.01	3.63	3.96	6.8	234.2	50	0.6	14.4	33.6		3.9	4.2	3.3
LEL-052	152	69.66	14.63	2.76	4.24	2.97	8.7	109	262	0.8	13.8	18.4	31	3.99	3.27	1.97
ALE-055	152	67.49	14.86	3.14	3.59	3.69	7.4	152	203	0.69	20	25.7	29.9	4.85	4.26	2.56
JSM-058	152	61.46	16.11	4.97	3.74	2.27	7	93	297	0.56	9.8	31.2	21.6	5.39	5.03	3.08
130	153	55.7	15.2	9.62	1.99	1.23	5	52	117			35
145	153	55.7	15.7	9.28	1.81	1.16	-2	57	112			29
98	153	66.68	11.49	2.46	3.8	3.27		122	101			78
