# Supplementary material for: Catastrophic slab loss in southwestern Pangea preserved in the mantle and igneous record
Source: Nat Commun. 2022 Feb 4;13:698. doi: 10.1038/s41467-022-28290-z (PMC8817029; doi:10.1038/s41467-022-28290-z)
Supplement: Supplementary file 5 — Data file S2 [file 41467_2022_28290_MOESM5_ESM.xlsx]

## Sheet: Hoja1
Distance from trench (km)	Subduction erosion correction (+70 km)	Age (Ma)	Age error (Ma)	References	Region
337	407	263	0	62	AR
334	404	276	0	62	AR
380	450	281.4	2.5	62	AR
404.6	474.6	250	6	62	AR
404	474	287	9	62	AR
392	462	281.8	2	62	AR
409	479	282.5	2	62	AR
388	458	283	1	62	AR
366.6	436.6	259	1	62	AR
400	470	286.5	2.3	62	AR
382	452	299	0	62	AR
401	471	284	1	62	AR
252	322	257	8	62	AR
235	305	281.6	3.58	62	AR
257	327	297.8	1	62	AR
242	312	288.8	12	62	AR
235	305	286	9	62	AR
371	441	295	2	62	AR
398	468	281	2	62	AR
300	370	261	0	62	AR
394	464	261	5	62	AR
400	470	261	6	62	AR
411	481	261	6	62	AR
425	495	254	6	62	AR
410	480	279	18	62	AR
393	463	262	7	62	AR
383	453	281	17	62	AR
426	496	275	14	62	AR
395	465	282	6	62	AR
404	474	264	6	62	AR
407	477	254	6	62	AR
123	193	218	21	62	AR
164	234	211	12	62	AR
130	200	203	2	62	AR
120	190	202	6	62	AR
110	180	213	5	62	AR
120	190	209	2	62	AR
120	190	203	2	62	AR
120	190	211	4	62	AR
116	186	220	5	62	AR
115	185	216	1	62	AR
115	185	215	4	62	AR
400	470	272.4	2.2	62	AR
73	143	215	4	62	AR
200	270	328.1	2.8	22	AR
174	244	289.7	1.4	22	AR
154	224	215.8	1.4	22	AR
186	256	225.9	2.1	22	AR
183	253	255.2	1.8	22	AR
158	228	291.2	2	22	AR
188	258	288.2	1.8	22	AR
190	260	307.1	4.8	22	AR
159	229	315.7	4.6	22	AR
215	285	259	2	22	AR
245	315	248	2	22	AR
222	292	257	2	22	AR
198	268	253	2	22	AR
200	270	286	2	22	AR
222	292	267.9	3.8	22	AR
228	298	264.6	7	22	AR
228	298	287	4.2	22	AR
84	154	217	12	22	AR
90	160	230	8	22	AR
90	160	291.8	14.3	22	AR
223	293	328.3	3.4	22	AR
230	300	295.6	2.6	22	AR
234	304	300.1	3.5	22	AR
246	316	287.6	3.3	22	AR
249	319	310.1	4.8	22	AR
220	290	303	5	22	AR
164	234	227	3	22	AR
200	270	215.6	1.9	22	AR
243	313	254.2	2.3	22	AR
178	248	328.1	2.8	22	AR
284	354	205.9	0.5	22	AR
97	167	311.3	3.3	22	AR
225	295	206.1	1	22	AR
84	154	319.6	2.3	22	AR
190	260	288.3	1.4	22	AR
110	180	308.9	2.4	22	AR
231	301	231.4	2	22	AR
96	166	310.6	2.3	22	AR
227	297	303.8	0.7	22	AR
100	170	309.2	2.2	22	AR
221	291	308.5	2.2	22	AR
101	171	310.2	4.5	22	AR
256	326	296.9	4.3	22	AR
240	310	305.9	2.4	22	AR
256	326	248.7	3.3	22	AR
256	326	299.9	3.6	63	AR
487	557	246.8	8	63	AR
477	547	255	13	63	AR
473	543	259	13	63	AR
473	543	299.9	3.6	63	AR
470	540	282	10	63	AR
277	347	271	10	63	AR
276	346	275	13	63	AR
325	395	322	15	63	AR
298	368	278	10	63	AR
269	339	275	10	63	AR
332	402	281	10	63	AR
274	344	275	4	63	AR
281	351	280	9	63	AR
265	335	283	15	63	AR
270	340	253	2	5	AR
253	323	264	2	5	AR
255	325	253	2	5	AR
257	327	252	2	5	AR
259	329	244	2	5	AR
263	333	242	1	5	AR
284	354	248	1	5	AR
290	360	261	2	5	AR
295	365	245	1	5	AR
290	360	255	1	5	AR
257	327	243.9	2.1	5	AR
259	329	249	2	5	AR
261	331	216	1	5	AR
261	331	259	2	5	AR
266	336	250	2	5	AR
270	340	257	2	5	AR
250	320	286	2	5	AR
